# Supplementary material for: Derivation of Highly Predictive 3D-QSAR Models for hERG Channel Blockers Based on the Quantum Artificial Neural Network Algorithm
Source: Pharmaceuticals (Basel). 2023 Oct 24;16(11):1509. doi: 10.3390/ph16111509 (PMC10675541; doi:10.3390/ph16111509)
Supplement: Supplementary file 1 [file pharmaceuticals-16-01509-s001.zip]

Archive with 1 entries (1 files):
- pharmaceuticals-2656368-supplementary material.pdf
